# Supplementary material for: Heparanase modulates the prognosis and development of BRAF V600E-mutant colorectal cancer by regulating AKT/p27Kip1/Cyclin E2 pathway
Source: Oncogenesis. 2022 Sep 21;11(1):58. doi: 10.1038/s41389-022-00428-0 (PMC9492760; doi:10.1038/s41389-022-00428-0)
Supplement: Supplementary file 2 — Table S3 [file 41389_2022_428_MOESM2_ESM.xlsx]

## Sheet: Sheet1
Table S3. Clinicopathological characteristics of 172 patients with BRAF V600E-muatnt colorectal cancer.
Variables	N (%)	HPSE Low (%)	HPSE High (%)	P
Overall	172 (100.0)	89 (51.7)	83 (48.3)
Gender
Female	84 (48.8)	43 (48.3)	41 (49.4)	1
Male	88 (51.2)	46 (51.7)	42 (50.6)
Age (years)
<65	89 (51.7)	52 (58.4)	37 (44.6)	0.096
>=65	83 (48.3)	37 (41.6)	46 (55.4)
Location
Left	89 (51.7)	48 (53.9)	41 (49.4)	0.658
Right	83 (48.3)	41 (46.1)	42 (50.6)
Differentiation
G2	38 (24.7)	25 (31.2)	13 (17.6)	0.002
G2-G3	75 (48.7)	43 (53.8)	32 (43.2)
G3	41 (26.6)	12 (15.0)	29 (39.2)
Nerve invasion
（-）	111 (64.5)	57 (64.0)	54 (65.1)	1
（+）	61 (35.5)	32 (36.0)	29 (34.9)
LVI
（-）	109 (63.4)	58 (65.2)	51 (61.4)	0.728
（+）	63 (36.6)	31 (34.8)	32 (38.6)
T
T1	3 (1.7)	3 (3.4)	0 (0.0)	0.198
T2	16 (9.3)	10 (11.2)	6 (7.2)
T3	93 (54.1)	49 (55.1)	44 (53.0)
T4	60 (34.9)	27 (30.3)	33 (39.8)
N
N0	63 (36.6)	30 (33.7)	33 (39.8)	0.117
N1	63 (36.6)	39 (43.8)	24 (28.9)
N2	46 (26.7)	20 (22.5)	26 (31.3)
M
M0	136 (79.1)	73 (82.0)	63 (75.9)	0.425
M1	36 (20.9)	16 (18.0)	20 (24.1)
Stage
I	13 (7.6)	7 (7.9)	6 (7.2)	0.249
II	50 (29.1)	22 (24.7)	28 (33.7)
III	73 (42.4)	44 (49.4)	29 (34.9)
IV	36 (20.9)	16 (18.0)	20 (24.1)
MMR
dMMR	40 (23.3)	16 (18.0)	24 (28.9)	0.129
pMMR	132 (76.7)	73 (82.0)	59 (71.1)
Other mutations
None	167 (97.1)	86 (96.6)	81 (97.6)	1
PIK3CA	5 (2.9)	3 (3.4)	2 (2.4)
Chemotherapy after operation
No	18 (12.8)	11 (13.1)	7 (12.3)	1
Yes	123 (87.2)	73 (86.9)	50 (87.7)
Radiotherapy after operation
No	129 (91.5)	77 (91.7)	52 (91.2)	1
Yes	12 (8.5)	7 (8.3)	5 (8.8)
“Other mutations” refers to KRAS, NRAS and PIK3CA mutations. The chi-square test was used to determine the P value. LVI: lymphovascular invasion.
